# Supplementary material for: Protein-Directed Nucleation and Stabilization of Ultrasmall Silver Nanoparticles Within BSA Hydrogels
Source: Gels. 2026 Mar 12;12(3):231. doi: 10.3390/gels12030231 (PMC13025548; doi:10.3390/gels12030231)
Supplement: Supplementary file 1 [file gels-12-00231-s001.zip]

Archive with 1 entries (1 files):
- gels-4152887-supplementary.pdf
